# Supplementary material for: Mechanisms Behind the Impact of PIWI Proteins on Cancer Cells: Literature Review
Source: Int J Mol Sci. 2024 Nov 14;25(22):12217. doi: 10.3390/ijms252212217 (PMC11594409; doi:10.3390/ijms252212217)
Supplement: Supplementary file 1 [file ijms-25-12217-s001.zip]

Archive with 1 entries (1 files):
- ijms-3263179-supplementary.jpg
